# Supplementary material for: Development of Liposome-Based Hydrogel Patches Incorporating Essential Oils of African Plants and Deep Eutectic Solvents
Source: Gels. 2025 May 15;11(5):364. doi: 10.3390/gels11050364 (PMC12111014; doi:10.3390/gels11050364)
Supplement: Supplementary file 1 [file gels-11-00364-s001.zip]

Archive with 1 entries (1 files):
- gels-3601629-supplementary.pdf
